# Supplementary material for: CRISPR-Cas9-based approaches for genetic analysis and epistatic interaction studies in Coxiella burnetii
Source: mSphere. 2024 Nov 19;9(12):e00523-24. doi: 10.1128/msphere.00523-24 (PMC11656778; doi:10.1128/msphere.00523-24)
Supplement: Table S4 — Strains, plasmids, and primers. [file msphere.00523-24-s0002.xlsx]

## Sheet: Sheet1
Supplemental Material Table 4: Strains, plasmids, and primers used in this study
Coxiella burnetii strains
Name	Relevant genotype	Description/comments	Source/reference
Nine Mile RSA439	Coxiella burnetii wild-type (wt)	Plaque-purified Nine Mile RSA439 (phase II, clone 4) (NMII); SS364	(1)
intergenic::Tn (ig::Tn)	intergenic::TnA7	Transposon insertion mutant between cbu2077 and cbu2078, CmR, mCherry; displays intracellular replication comparable to wild-type C. burnetii NMII; SS91	(2, 3)
SS446	cbu0021/cig2 (Q45*)	Base-edited strain; strain background: SS364 (wt); base editing plasmid used: pSAST373 (pCB-CBEv1); independent clone of strain SS457	This work
SS448	cbu1648/dotA (Q151*)	Base-edited strain; strain background: SS364 (wt); base editing plasmid used: pSAST359 (pCB-CBEv1)	This work
SS454	cbu1751/cig57 (Q245*)	Base-edited strain; strain background: SS364 (wt); base editing plasmid used: pSAST369 (pCB-CBEv1); independent clone of strain SS455	This work
SS455	cbu1751/cig57 (Q245*)	Base-edited strain; strain background: SS364 (wt); base editing plasmid used: pSAST369 (pCB-CBEv1); independent clone of strain SS454	This work
SS457	cbu0021/cig2 (Q45*)	Base-edited strain; strain background: SS364 (wt); base editing plasmid used: pSAST370 (pCB-CBEv1); independent clone of strain SS446	This work
SS488	cbu1751/cig57 (Q245*) cbu0021/cig2 (Q45*)	Base-edited strain (simultaneous editing); strain background: SS364 (wt); base editing plasmid used: pSAST394 (pCB-CBEv1); independent clone of strain SS490	This work
SS490	cbu1751/cig57 (Q245*) cbu0021/cig2 (Q45*)	Base-edited strain (simultaneous editing); strain background: SS364 (wt); base editing plasmid used: pSAST394 (pCB-CBEv1); independent clone of strain SS488	This work
SS495	cbu0021/cig2 (Q45*)	Base-edited strain; strain background: SS364 (wt); base editing plasmid used: pSAST382 (pCB-CBEv2); extended IPTG induction clone 1	This work
SS496	cbu0021/cig2 (Q45*)	Base-edited strain; strain background: SS364 (wt); base editing plasmid used: pSAST382 (pCB-CBEv2); extended IPTG induction clone 2	This work
SS497	cbu0021/cig2 (Q45*)	Base-edited strain; strain background: SS364 (wt); base editing plasmid used: pSAST382 (pCB-CBEv2); 48 h IPTG induction	This work
SS499	cbu1648/dotA (Q151*)	Base-edited strain; strain background: SS364 (wt); base editing plasmid used: pSAST383 (pCB-CBEv2); extended IPTG induction clone 1	This work
SS500	cbu1648/dotA (Q151*)	Base-edited strain; strain background: SS364 (wt); base editing plasmid used: pSAST383 (pCB-CBEv2); extended IPTG induction clone 2	This work
SS504	cbu1648/dotA (Q151*)	Base-edited strain; strain background: SS364 (wt); base editing plasmid used: pSAST383 (pCB-CBEv2); 48 h IPTG induction	This work
Escherichia coli strains
Name	Relevant genotype	Description/comments	Source/reference
DH5a	F– endA1 glnV44 thi-1 recA1 relA1 gyrA96 deoR nupG purB20 φ80dlacZΔM15 Δ(lacZYA-argF)U169 hsdR17(rK–mK+)	Used for plasmid constructions and maintenance	Lab collection, (4)
DH5a lpir	F– endA1 glnV44 thi-1 recA1 relA1 gyrA96 deoR nupG purB20 φ80dlacZΔM15 Δ(lacZYA-argF)U169 hsdR17(rK–mK+), lpir phage lysogen	Used for plasmid constructions and maintenance	Lab collection, (5)
Mach1	str. W ΔrecA1398 endA1 fhuA Φ80Δ(lac)M15 Δ(lac)X74 hsdR(rK–mKs+)	Used for plasmid constructions and maintenance	Invitrogen
XL1-Blue	recA1 endA1 gyrA96 thi-1 hsdR17 supE44 relA1 lac [F proAB lacIqZΔM15 Tn10 (TetR)]	Used for plasmid constructions and maintenance	Agilent
dam-/dcm-	ara-14 leuB6 fhuA31 lacY1 tsx78 glnV44 galK2 galT22 mcrA dcm-6 hisG4 rfbD1 R(zgb210::Tn10) TetS endA1 rspL136 (StrR)dam13::Tn9 (CamR) xylA-5 mtl-1 thi-1 mcrB1 hsdR2	Used for plasmid constructions and maintenance	NEB
Plasmids
Name	Relevant genotype	Description/comments/construction details	Source/reference
pJB-KAN-3xFLAG	lacIq KmR AmpR P1169-3xFLAG	RSF1010 C. burnetii expression vector for 3xFLAG fusions (cbu1169 promoter)	Gift from Robert Heinzen, (6)
pJB-CAT-3xFLAG	CmR AmpR P1169-3xFLAG	RSF1010 C. burnetii expression vector for 3xFLAG fusions (cbu1169 promoter)	Gift from Robert Heinzen, (6)
pJB-KAN-TetRA-3xFLAG	KmR AmpR PtetRA-3xFLAG	RSF1010 C. burnetii expression vector for 3xFLAG fusions (anhydrotetracycline (aTc)-inducible promoter)	Gift from Robert Heinzen, (7)
pMiniTn7T-KAN-L3S2P21	KmR AmpR	R6K suicide vector for site-specific chromosomal Tn7 integration; modified with strong, synthetic transcription terminator L3S2P21	(8, 9)
pJC-CAT	sacB CmR	ColE1 vector; CmR and sacB expressed from cbu1169 promoter	Gift from Robert Heinzen, (10)
pEGFP-C1	EGFP NeoR/KmR	ColE1 mammalian expression vector for fusing EGFP to N-terminus of a protein (CMV promoter)	Clontech/Takara
pJB1806	lacIq CmR AmpR	RSF1010 Legionella pneumophila expression vector (IPTG-inducible Ptac promoter)	Gift from Joseph Vogel, (11)
pMTX808	EGFP KmR AmpR	RSF1010 vector; EGFP expressed from CMV promoter; plasmid harbors oriT, but is non-conjugative, because relaxase gene mobA is interrupted by AmpR	Gift from Matxalen Llosa, (12)
psgRNA-base	PJ23119(SpeI)-sgRNA-scaffold	pBBR1 vector; sgRNA construct (20 bp containing 2 BbsI recognition sequences for cloning of 20 nt gene targeting sequence followed by dCas9 binding handle and terminator) expressed from synthetic, constitutive bacterial promoter J23119(SpeI) (Registry of Standard Biological Parts)	Gift from Christine Jacobs-Wagner, (13)
pVdCas9hum_RBSmut1	dCas9hum KmR	pMB1 vector; human codon-optimized dCas9 (dCas9hum) expressed from vanillic acid-responsive promoter	Gift from Christine Jacobs-Wagner, (13)
pET42b-HF-BE3	6xHis-HF-BE3-NLS KmR	ColE1 vector; expresses HF-BE3-NLS with N-terminal His Tag from T7 promoter for bacterial expression	Gift from David Liu (Addgene plasmid #87438; http://n2t.net/addgene:87438; RRID:Addgene_87438), (14)
pCMV-BE4-PpAPOBEC1 H122A	BE4-PpABOBEC1 H122A AmpR	ColE1 mammalian expression plasmid for expression of BE4-PpABOBEC1 H122A from CMV promoter	Gift from Nicole Gaudelli (Addgene plasmid #138338; http://n2t.net/addgene:138338; RRID:Addgene_138338), (15)
pSAST163 (pHelper-CRISPRi-sgRNA) (Addgene plasmid #221135)	pEGFP-C1::PJ23119(SpeI)-sgRNA-scaffold(dCas9-handle) (KmR)	PJ23119(SpeI)-sgRNA-scaffold(dCas9-handle); helper plasmid for CRISPRi sgRNA cloning; ColE1 vector; sgRNA construct (20 bp containing 2 BbsI recognition sequences for cloning (as phosphorylated and annealed oligo duplex) of 20 nt gene targeting sequence followed by dCas9 binding handle and terminator) expressed from synthetic, constitutive bacterial promoter J23119(SpeI) (Registry of Standard Bio…	This work
pSAST176	pHelper-CRISPRi-sgRNA::cbu2013/emcB (sgRNA-1) (KmR)	Helper plasmid with sgRNA construct for CRISPRi targeting non-template strand of cbu2013/emcB (sgRNA-1); construction details: phosphorylated and annealed oligo duplex (ss379/ss380) cloned into BbsI sites of pSAST163 (pHelper-CRISPRi-sgRNA)	This work
pSAST177	pHelper-CRISPRi-sgRNA::cbu2013/emcB (sgRNA-2) (KmR)	Helper plasmid with sgRNA construct for CRISPRi targeting non-template strand of cbu2013/emcB (sgRNA-2); construction details: phosphorylated and annealed oligo duplex (ss383/ss384) cloned into BbsI sites of pSAST163 (pHelper-CRISPRi-sgRNA)	This work
pSAST179	pHelper-CRISPRi-sgRNA::mCherry (sgRNA) (KmR)	Helper plasmid with sgRNA construct for CRISPRi targeting non-template strand of mCherry; construction details: phosphorylated and annealed oligo duplex (ss391/ss392) cloned into BbsI sites of pSAST163 (pHelper-CRISPRi-sgRNA)	This work
pSAST181	pHelper-CRISPRi-sgRNA::cbu1643/dotD (sgRNA) (KmR)	Helper plasmid with sgRNA construct for CRISPRi targeting non-template strand of cbu1643/dotD; construction details: phosphorylated and annealed oligo duplex (ss399/ss400) cloned into BbsI sites of pSAST163 (pHelper-CRISPRi-sgRNA)	This work
pSAST192	pCB-CRISPRi::3xF-dCas9 PJ23119(SpeI)-cbu2013/emcB sgRNA-1-scaffold(dCas9-handle) (KmR)	C. burnetii CRISPRi plasmid with sgRNA construct targeting non-template strand of cbu2013/emcB (sgRNA-1); construction details: sgRNA construct subcloned (XhoI/NotI fragment) from pSAST176 into XhoI/NotI sites of pSAST200 (pCB-CRISPRi)	This work
pSAST193	pCB-CRISPRi::3xF-dCas9 PJ23119(SpeI)-cbu2013/emcB sgRNA-2-scaffold(dCas9-handle) (KmR)	C. burnetii CRISPRi plasmid with sgRNA construct targeting non-template strand of cbu2013/emcB (sgRNA-2); construction details: sgRNA construct subcloned (XhoI/NotI fragment) from pSAST177 into XhoI/NotI sites of pSAST200 (pCB-CRISPRi)	This work
pSAST195	pCB-CRISPRi::3xF-dCas9 PJ23119(SpeI)-mCherry sgRNA-scaffold(dCas9-handle) (KmR)	C. burnetii CRISPRi plasmid with sgRNA construct targeting non-template strand of mCherry; construction details: sgRNA construct subcloned (XhoI/NotI fragment) from pSAST179 into XhoI/NotI sites of pSAST200 (pCB-CRISPRi)	This work
pSAST197	pCB-CRISPRi::3xF-dCas9 PJ23119(SpeI)-cbu1643/dotD sgRNA-scaffold(dCas9-handle) (KmR)	C. burnetii CRISPRi plasmid with sgRNA construct targeting non-template strand of cbu1643/dotD; construction details: sgRNA construct subcloned (XhoI/NotI fragment) from pSAST181 into XhoI/NotI sites of pSAST200 (pCB-CRISPRi)	This work
pSAST200 (pCB-CRISPRi) (Addgene plasmid #221136)	pJB-KAN-3xFLAG::dCas9 (KmR)	3xF-dCas9; C. burnetii CRISPRi plasmid without sgRNA construct; 3xF-dCas9 expressed from cbu1169 promoter; unique XhoI, NotI and EcoRI sites for addition of sgRNA-encoding region(s) from pHelper-CRISPRi-sgRNA helper plasmid derivatives (e.g. via restriction/ligation, or SLIC); construction details: 1) PCR product (ss417/ss418; template pVdCas9hum_RBSmut1) SLIC-cloned into SalI site of pJB-KAN-3xF…	This work
pSAST207	pJB-KAN-3xFLAG::P1169-3xF-cbu1751/cig57 (KmR AmpR)	3xF-Cbu1751/Cig57; 3xF-cbu1751/cig57 expressed from cbu1169 promoter	(3)
pSAST225	pCB-CRISPRi::3xF-dCas9 PJ23119(SpeI)-nt sgRNA-scaffold(dCas9-handle) (KmR)	C. burnetii CRISPRi plasmid with non-targeting/nt sgRNA (GGGTCTTCGAGTGAAGACCT) construct; construction details: sgRNA construct subcloned (XhoI/NotI fragment) from pSAST163 into XhoI/NotI sites of pSAST200 (pCB-CRISPRi)	This work
pSAST243	pHelper-CRISPRi-sgRNA::cbu0021/cig2 (sgRNA) (KmR)	Helper plasmid with sgRNA construct for CRISPRi targeting non-template strand of cbu0021/cig2; construction details: phosphorylated and annealed oligo duplex (ss497/ss498) cloned into BbsI sites of pSAST163 (pHelper-CRISPRi-sgRNA)	This work
pSAST249	pCB-CRISPRi::3xF-dCas9 PJ23119(SpeI)-cbu0021/cig2 sgRNA-scaffold(dCas9-handle) (KmR)	C. burnetii CRISPRi plasmid with sgRNA construct targeting non-template strand of cbu0021/cig2; construction details: sgRNA construct subcloned (XhoI/NotI fragment) from pSAST243 into XhoI/NotI sites of pSAST200 (pCB-CRISPRi)	This work
pSAST255	pCB-CRISPRi::3xF-dCas9 PJ23119(SpeI)-cbu0021/cig2 sgRNA-scaffold(dCas9-handle) PJ23119(SpeI)-mCherry sgRNA-scaffold(dCas9-handle) (KmR)	C. burnetii CRISPRi plasmid with 2 sgRNA constructs targeting non-template strand of cbu0021/cig2 and non-template strand of mCherry; construction details: 1) 1st sgRNA construct subcloned (EcoRI fragment) from pSAST243 into EcoRI site of pSAST200 (pCB-CRISPRi) (sgRNA construct transcribed divergently to 3xF-dCas9); 2) 2nd sgRNA construct subcloned (XhoI/NotI fragment) from pSAST179 into XhoI/Not…	This work
pSAST284	KmR AmpR	RSF1010 vector; plasmid harbors oriT, but is non-conjugative, because relaxase gene mobA is interrupted by AmpR; construction details: phosphorylated and annealed oligo duplex (ss552/ss553) SLIC-cloned into EcoRI/PstI sites of pMTX808 (removes CMV promoter and EGFP)	This work
pSAST291	CmR AmpR	RSF1010 vector; plasmid harbors oriT, but is non-conjugative, because relaxase gene mobA is interrupted by AmpR; construction details: PCR product (ss558/ss559; template pJB-CAT-3xFLAG) SLIC-cloned into SexAI/BamHI sites of pSAST284 (replaces KmR with CmR expressed from cbu1169 promoter)	This work
pSAST293 (pHelper-CRISPRi-sgRNA(alt))	pEGFP-C1::PJ23119(SpeI)-sgRNA-scaffold(dCas9-handle) (KmR)	PJ23119(SpeI)-sgRNA-scaffold(dCas9-handle); helper plasmid for CRISPRi sgRNA cloning; alternative plasmid to pSAST163 (pSAST163 modified with 1 additional restriction site); ColE1 vector; sgRNA construct (20 bp containing 2 BbsI recognition sequences for cloning (as phosphorylated and annealed oligo duplex) of 20 nt gene targeting sequence followed by dCas9 binding handle and terminator) expresse…	This work
pSAST296	pHelper-CRISPRi-sgRNA(alt)::cbu1751/cig57 (sgRNA-1) (KmR)	Helper plasmid with sgRNA construct for CRISPRi targeting non-template strand of cbu1751/cig57 (sgRNA-1); construction details: phosphorylated and annealed oligo duplex (ss564/ss565) cloned into BbsI sites of pSAST293 (pHelper-CRISPRi-sgRNA(alt))	This work
pSAST297	pHelper-CRISPRi-sgRNA(alt)::cbu1751/cig57 (sgRNA-2) (KmR)	Helper plasmid with sgRNA construct for CRISPRi targeting non-template strand of cbu1751/cig57 (sgRNA-2); construction details: phosphorylated and annealed oligo duplex (ss566/ss567) cloned into BbsI sites of pSAST293 (pHelper-CRISPRi-sgRNA(alt))	This work
pSAST314 (pHelper-CBE-sgRNA) (Addgene plasmid #221137)	pEGFP-C1::PJ23119(SpeI)-sgRNA-scaffold(Cas9-handle) (KmR)	PJ23119(SpeI)-sgRNA-scaffold(Cas9-handle); helper plasmid for CBE sgRNA cloning; ColE1 vector; sgRNA construct (20 bp containing 2 BbsI recognition sequences for cloning (as phosphorylated and annealed oligo duplex) of 20 nt gene targeting sequence followed by Cas9 binding handle and terminator) expressed from synthetic, constitutive bacterial promoter J23119(SpeI) (Registry of Standard Biologica…	This work
pSAST315	lacIq 3xFLAG KmR AmpR	R6K suicide vector for site-specific chromosomal Tn7 integration; expression vector for 3xFLAG fusions (IPTG-inducible Ptac promoter); construction details: 1) PstI/EcoRI fragment from pJB-KAN-TetRA-3xFLAG subcloned into PstI/EcoRI sites of pSAST200; 2) PCR product (ss524/ss525; template plasmid from step 1) SLIC-cloned into BamHI site of pMiniTn7T-KAN-L3S2P21; 3) PCR product (ss550/ss551; templa…	This work
pSAST316	pHelper-CBE-sgRNA::cbu0021/cig2 (sgRNA; Q45*) (KmR)	Helper plasmid with sgRNA construct for CBE targeting template strand of cbu0021/cig2 (for Q45*); construction details: phosphorylated and annealed oligo duplex (ss615/ss616) cloned into BbsI sites of pSAST314 (pHelper-CBE-sgRNA)	This work
pSAST318	pHelper-CBE-sgRNA::cbu1648/dotA (sgRNA; Q151*) (KmR)	Helper plasmid with sgRNA construct for CBE targeting template strand of cbu1648/dotA (for Q151*); construction details: phosphorylated and annealed oligo duplex (ss619/ss620) cloned into BbsI sites of pSAST314 (pHelper-CBE-sgRNA)	This work
pSAST339	pCB-CRISPRi::3xF-dCas9 PJ23119(SpeI)-cbu1751/cig57 sgRNA-1-scaffold(dCas9-handle) (KmR)	C. burnetii CRISPRi plasmid with sgRNA construct targeting non-template strand of cbu1751/cig57 (sgRNA-1); construction details: sgRNA construct subcloned (XhoI/NotI fragment) from pSAST296 into XhoI/NotI sites of pSAST200 (pCB-CRISPRi)	This work
pSAST340	pCB-CRISPRi::3xF-dCas9 PJ23119(SpeI)-cbu1751/cig57 sgRNA-2-scaffold(dCas9-handle) (KmR)	C. burnetii CRISPRi plasmid with sgRNA construct targeting non-template strand of cbu1751/cig57 (sgRNA-2); construction details: sgRNA construct subcloned (XhoI/NotI fragment) from pSAST297 into XhoI/NotI sites of pSAST200 (pCB-CRISPRi)	This work
pSAST344	pHelper-CRISPRi-sgRNA(alt)::cbu0077/mceA (sgRNA-1) (KmR)	Helper plasmid with sgRNA construct for CRISPRi targeting non-template strand of cbu0077/mceA (sgRNA-1); construction details: phosphorylated and annealed oligo duplex (ss667/ss668) cloned into BbsI sites of pSAST293 (pHelper-CRISPRi-sgRNA(alt))	This work
pSAST345	pHelper-CRISPRi-sgRNA(alt)::cbu0077/mceA (sgRNA-2) (KmR)	Helper plasmid with sgRNA construct for CRISPRi targeting non-template strand of cbu0077/mceA (sgRNA-2); construction details: phosphorylated and annealed oligo duplex (ss669/ss670) cloned into BbsI sites of pSAST293 (pHelper-CRISPRi-sgRNA(alt))	This work
pSAST348	pCB-CRISPRi::3xF-dCas9 PJ23119(SpeI)-cbu0077/mceA sgRNA-1-scaffold(dCas9-handle) (KmR)	C. burnetii CRISPRi plasmid with sgRNA construct targeting non-template strand of cbu0077/mceA (sgRNA-1); construction details: sgRNA construct subcloned (XhoI/NotI fragment) from pSAST344 into XhoI/NotI sites of pSAST200 (pCB-CRISPRi)	This work
pSAST349	pCB-CRISPRi::3xF-dCas9 PJ23119(SpeI)-cbu0077/mceA sgRNA-2-scaffold(dCas9-handle) (KmR)	C. burnetii CRISPRi plasmid with sgRNA construct targeting non-template strand of cbu0077/mceA (sgRNA-2); construction details: sgRNA construct subcloned (XhoI/NotI fragment) from pSAST345 into XhoI/NotI sites of pSAST200 (pCB-CRISPRi)	This work
pSAST350	CmR AmpR	RSF1010 vector; plasmid harbors oriT, but is non-conjugative, because relaxase gene mobA is interrupted by AmpR; construction details: phosphorylated and annealed oligo duplex (ss673/ss674) SLIC-cloned into AscI site of pSAST291 (introduces unique XbaI and XhoI sites)	This work
pSAST356 (pCB-CBEv1) (Addgene plasmid #221138)	pSAST350::lacIq Ptac-lacO 3xF-rAPOBEC1-Cas9n(HF)-UGI (HF-BE3) (CmR AmpR)	3xF-rAPOBEC1-Cas9n(HF)-UGI (HF-BE3); C. burnetii CBE plasmid (version 1) without sgRNA construct; 3xF-rAPOBEC1-Cas9n(HF)-UGI (HF-BE3) expressed from IPTG-inducible Ptac promoter (basal expression is sufficient for base editing); note: during growth of E. coli harboring this plasmid, in some cells/colonies, the basal expression of 3xF-HF-BE3 can lead to spurious deamination of cytosines on the pla…	This work
pSAST359	pCB-CBEv1::lacIq Ptac-lacO 3xF-rAPOBEC1-Cas9n(HF)-UGI (HF-BE3) PJ23119(SpeI)-cbu1648/dotA sgRNA (Q151*)-scaffold(Cas9-handle) (CmR AmpR)	C. burnetii CBE plasmid (version 1) with sgRNA construct targeting template strand of cbu1648/dotA (for Q151*); construction details: sgRNA construct subcloned (XhoI/NotI fragment) from pSAST318 into XhoI/NotI sites of pSAST356 (pCB-CBEv1)	This work
pSAST360 (pCB-CBEv1(alt))	pSAST350::lacIq Ptac-lacO 3xF-rAPOBEC1-Cas9n(HF)-UGI (HF-BE3) sacB (CmR AmpR)	3xF-rAPOBEC1-Cas9n(HF)-UGI (HF-BE3); C. burnetii CBE plasmid (version 1) without sgRNA construct; alternative plasmid to pSAST356 (pSAST356 modified with sacB, but sacB is not required for base editing protocol); 3xF-rAPOBEC1-Cas9n(HF)-UGI (HF-BE3) expressed from IPTG-inducible Ptac promoter (basal expression is sufficient for base editing); unique XhoI, NotI and XbaI sites for addition of sgRNA-…	This work
pSAST365	pHelper-CBE-sgRNA::cbu1751/cig57 (sgRNA; Q245*) (KmR)	Helper plasmid with sgRNA construct for CBE targeting template strand of cbu1751/cig57 (for Q245*); construction details: phosphorylated and annealed oligo duplex (ss752/ss753) cloned into BbsI sites of pSAST314 (pHelper-CBE-sgRNA)	This work
pSAST369	pCB-CBEv1(alt)::lacIq Ptac-lacO 3xF-rAPOBEC1-Cas9n(HF)-UGI (HF-BE3) PJ23119(SpeI)-cbu1751/cig57 sgRNA (Q245*)-scaffold(Cas9-handle) sacB (CmR AmpR)	C. burnetii CBE plasmid (version 1) with sgRNA construct targeting template strand of cbu1751/cig57 (for Q245*); construction details: sgRNA construct (ss736/ss737; template pSAST365) SLIC-cloned into XhoI/NotI sites of pSAST360 (pCB-CBEv1(alt))	This work
pSAST370	pCB-CBEv1(alt)::lacIq Ptac-lacO 3xF-rAPOBEC1-Cas9n(HF)-UGI (HF-BE3) PJ23119(SpeI)-cbu0021/cig2 sgRNA (Q45*)-scaffold(Cas9-handle) sacB (CmR AmpR)	C. burnetii CBE plasmid (version 1) with sgRNA construct targeting template strand of cbu0021/cig2 (for Q45*); construction details: sgRNA construct (ss736/ss737; template pSAST316) SLIC-cloned into XhoI/NotI sites of pSAST360 (pCB-CBEv1(alt))	This work
pSAST372 (pCB-CBEv2) (Addgene plasmid #221139)	pSAST350::lacIq Ptac-lacO 3xF-PpAPOBEC1(H122A)-Cas9n-UGI-UGI (BE4-PpAPOBEC1(H122A)) sacB (CmR AmpR)	3xF-PpAPOBEC1(H122A)-Cas9n-UGI-UGI (BE4-PpAPOBEC1(H122A)); C. burnetii improved CBE plasmid (version 2) without sgRNA construct; 3xF-PpAPOBEC1(H122A)-Cas9n-UGI-UGI (BE4-PpAPOBEC1(H122A)) expressed from IPTG-inducible Ptac promoter (IPTG induction required for base editing; basal expression is not sufficient); unique XhoI, NotI and SapI sites for addition of sgRNA-encoding region(s) from pHelper-C…	This work
pSAST373	pCB-CBEv1::lacIq Ptac-lacO 3xF-rAPOBEC1-Cas9n(HF)-UGI (HF-BE3) PJ23119(SpeI)-cbu0021/cig2 sgRNA (Q45*)-scaffold(Cas9-handle) (CmR AmpR)	C. burnetii CBE plasmid (version 1) with sgRNA construct targeting template strand of cbu0021/cig2 (for Q45*); construction details: sgRNA construct subcloned (XhoI/NotI fragment) from pSAST316 into XhoI/NotI sites of pSAST356 (pCB-CBEv1)	This work
pSAST382	pCB-CBEv2::lacIq Ptac-lacO 3xF-PpAPOBEC1(H122A)-Cas9n-UGI-UGI (BE4-PpAPOBEC1(H122A)) PJ23119(SpeI)-cbu0021/cig2 sgRNA (Q45*)-scaffold(Cas9-handle) sacB (CmR AmpR)	C. burnetii improved CBE plasmid (version 2) with sgRNA construct targeting template strand of cbu0021/cig2 (for Q45*); construction details: sgRNA construct subcloned (XhoI/NotI fragment) from pSAST316 into XhoI/NotI sites of pSAST372 (pCB-CBEv2)	This work
pSAST383	pCB-CBEv2::lacIq Ptac-lacO 3xF-PpAPOBEC1(H122A)-Cas9n-UGI-UGI (BE4-PpAPOBEC1(H122A)) PJ23119(SpeI)-cbu1648/dotA sgRNA (Q151*)-scaffold(Cas9-handle) sacB (CmR AmpR)	C. burnetii improved CBE plasmid (version 2) with sgRNA construct targeting template strand of cbu1648/dotA (for Q151*); construction details: sgRNA construct subcloned (XhoI/NotI fragment) from pSAST318 into XhoI/NotI sites of pSAST372 (pCB-CBEv2)	This work
pSAST394	pCB-CBEv1(alt)::lacIq Ptac-lacO 3xF-rAPOBEC1-Cas9n(HF)-UGI (HF-BE3) PJ23119(SpeI)-cbu1751/cig57 sgRNA (Q245*)-scaffold(Cas9-handle) PJ23119(SpeI)-cbu0021/cig2 sgRNA (Q45*)-scaffold(Cas9-handle) sacB (CmR AmpR)	C. burnetii CBE plasmid (version 1) with 2 sgRNA constructs targeting template strand of cbu1751/cig57 (for Q245*) and template strand of cbu0021/cig2 (for Q45*); construction details: sgRNA construct (ss738/ss739; template pSAST316) SLIC-cloned into XbaI site of pSAST369	This work
pSAST395	pJB-CAT-3xFLAG::cbu0021/cig2 (CmR AmpR)	3xF-Cbu0021/Cig2; construction details: PstI/SphI-digested overlap extension PCR product (ss415/ss459; template pJB-CAT-3xFLAG, and ss460/ss767; template C. burnetii gDNA) cloned into PstI/SphI sites of pJB-CAT-3xFLAG	This work
pSAST396	pJB-CAT-3xFLAG::cbu1751/cig57 (CmR AmpR)	3xF-Cbu1751/Cig57; construction details: SalI/SphI-digested PCR product (ss415/ss768; template pSAST207) cloned into SalI/SphI sites of pJB-CAT-3xFLAG	This work
pSAST400	pJB-CAT::cbu1648/dotA (CmR AmpR)	Cbu1648/DotA; construction details: PstI/SphI-digested PCR product (ss773/ss774; template C. burnetii gDNA) cloned into PstI/SphI sites of pJB-CAT-3xFLAG (removes 3xFLAG tag)	This work
pSAST410	pJB-CAT-3xFLAG::cbu0021/cig2::cbu1751/cig57 (CmR AmpR)	3xF-Cbu0021/Cig2 and Cbu1751/Cig57; 3xF-cbu0021/cig2 and cbu1751/cig57 expressed from cbu1169 promoter as operon with RBS in between genes; only Cbu0021/Cig2 is tagged, Cbu1751/Cig57 is untagged; construction details: Gibson assembly of extended PCR product (ss789(ss790)/ss768; template pSAST396) into SphI site of pSAST395	This work
Primers
Name	Sequence (5'-3')	Description/comments/purpose	Source/reference
ss90	GCGCAATACGCTCAATCACA	for qPCRs to quantify genome equivalents (GE); cbu1648/dotA	(2, 16)
ss91	CCATGGCCCCAATTCTCTT	for qPCRs to quantify genome equivalents (GE); cbu1648/dotA	(2, 16)
ss362	ACTCAGATCTCGAGCTCAAGCTTCGAATTCTGCAGAATTCTAAAGATCTTTGACAGCTAG	for construction of pSAST163 (pHelper-CRISPRi-sgRNA)	This work
ss368	TATCTAGATCCGGTGGATCCCGGGCCCGCGGTACCGCGGCCGCGATCCCCCGGGCTGCAGGAATTC	for construction of pSAST163 (pHelper-CRISPRi-sgRNA)	This work
ss379	TAGTGTGCGTCGTCAAATTTATCGA	for construction of pSAST176; cbu2013/emcB (sgRNA-1) (CRISPRi)	This work
ss380	AAACTCGATAAATTTGACGACGCAC	for construction of pSAST176; cbu2013/emcB (sgRNA-1) (CRISPRi)	This work
ss383	TAGTGGTCATTACCCCATTTCCCAG	for construction of pSAST177; cbu2013/emcB (sgRNA-2) (CRISPRi)	This work
ss384	AAACCTGGGAAATGGGGTAATGACC	for construction of pSAST177; cbu2013/emcB (sgRNA-2) (CRISPRi)	This work
ss391	TAGTGCTCGAACTCGTGGCCGTTCA	for construction of pSAST179; mCherry (sgRNA) (CRISPRi)	This work
ss392	AAACTGAACGGCCACGAGTTCGAGC	for construction of pSAST179; mCherry (sgRNA) (CRISPRi)	This work
ss399	TAGTGTGGGTGGTGCAGCCGGCGAG	for construction of pSAST181; cbu1643/dotD (sgRNA) (CRISPRi)	This work
ss400	AAACCTCGCCGGCTGCACCACCCAC	for construction of pSAST181; cbu1643/dotD (sgRNA) (CRISPRi)	This work
ss415	GCTGCAGATGGACTACAAAGACCATG	for construction of pSAST395 and pSAST396	This work
ss417	ATCATGATATCGATTACAAGGATGACGATGACAAGATGGACAAGAAGTATTCTATCGG	for construction of pSAST200 (pCB-CRISPRi)	This work
ss418	TGACGAGTTCTTCTGATAAAAGCTTGCATGCCTCATTAATCCCCTCCGAGCTGTGAGAGGTC	for construction of pSAST200 (pCB-CRISPRi)	This work
ss421	CCCCGAAGAACGTTTTCCAATGATGAGCACTTTTCTCGAGTTTAAGTCACGCGGCCGC	for construction of pSAST200 (pCB-CRISPRi)	This work
ss422	ACACGGGATAATACCGCGCCACATAGCAGAACTTTGCGGCCGCGTGACTTAAACTCGA	for construction of pSAST200 (pCB-CRISPRi)	This work
ss459	CTTGTCATCGTCATCCTTGTAATCGATATC	for construction of pSAST395	This work
ss460	GATATCGATTACAAGGATGACGATGACAAGAGCAGACAGCCATCATTGACGAGAC	for construction of pSAST395	This work
ss497	TAGTGCAGCGCTTTACGCGTATTTG	for construction of pSAST243; cbu0021/cig2 (sgRNA) (CRISPRi)	This work
ss498	AAACCAAATACGCGTAAAGCGCTGC	for construction of pSAST243; cbu0021/cig2 (sgRNA) (CRISPRi)	This work
ss503	CAAGGTGATAAACAGCTCGAAA	for qRT-PCRs and for qPCRs to quantify genome equivalents (GE); cbu0021/cig2	This work
ss504	TTCTGTTCTGCGTGAGAGTGA	for qRT-PCRs and for qPCRs to quantify genome equivalents (GE); cbu0021/cig2	This work
ss505	CCTGAAGGGCGAGATCAAG	for qRT-PCRs; mCherry encoded on transposon TnA7 (pKM225)	This work
ss506	TTGACCTCAGCGTCGTAGTG	for qRT-PCRs; mCherry encoded on transposon TnA7 (pKM225)	This work
ss507	GCGACTTCTGTAGGGCATTC	for qRT-PCRs; cbu1643/dotD	This work
ss508	TTGGGATGAATAGCCATTTGA	for qRT-PCRs; cbu1643/dotD	This work
ss524	CCCAAGCTTCTCGAGGAATTCCTGCAGCCCGGGTTAAGACCCACTTTCACATTTAAGTTG	for construction of pSAST315	This work
ss525	TGAAGCTAATTCGATCATGCATGAGCTCACTAGTTAAAAGCTTGCATGCCTCATTAATC	for construction of pSAST315	This work
ss550	GTACCGGGCCCAAGCTTCTCGAGGAATTCCTGCAGGTTGCGCTCACTGCCCGCTTTCC	for construction of pSAST315	This work
ss551	TCTTTATAATCACCGTCATGGTCTTTGTAGTCCATGGTATATCTCCTTGTTTCCTGTGTGAAATTGTTATCCGC	for construction of pSAST315	This work
ss552	TATCATCGCAGATCCGGGCAACGTTGTTGCCATTGGCGGCCGCAACGAGCTCTAGTGTACATCGGGATCC	for construction of pSAST284	This work
ss553	CACTTTCTGGCTGGATGATGGGGCGATTCAGGAACGGATCCCGATGTACACTAGAGCTCGTTGCG	for construction of pSAST284	This work
ss558	TTGGCGGCCGCAACGAGCTCTAGTGTACATCGGGATCCTGGCAGTTCCCTACTCTCGC	for construction of pSAST291	This work
ss559	GTTCGCTGCGAGTCTTGCCACGCCGAGCACCTGGTTTACGCCCCGCCCTGCCACTCATC	for construction of pSAST291	This work
ss560	TTCCTGCAGCCCGGGGGATCGCGGCCGCGGTACCGCGGGCCCGGGATCCGGCGCGCC	for construction of pSAST293 (pHelper-CRISPRi-sgRNA(alt))	This work
ss561	TGATTATGATCAGTTATCTAGATCCGGTGGCGCGCCGGATCCCGGGCCCGCGGTACC	for construction of pSAST293 (pHelper-CRISPRi-sgRNA(alt))	This work
ss564	TAGTGCAACTCCTTCACCGAACGTA	for construction of pSAST296; cbu1751/cig57 (sgRNA-1) (CRISPRi)	This work
ss565	AAACTACGTTCGGTGAAGGAGTTGC	for construction of pSAST296; cbu1751/cig57 (sgRNA-1) (CRISPRi)	This work
ss566	TAGTGGATCCTGATGATCCTTTTCC	for construction of pSAST297; cbu1751/cig57 (sgRNA-2) (CRISPRi)	This work
ss567	AAACGGAAAAGGATCATCAGGATCC	for construction of pSAST297; cbu1751/cig57 (sgRNA-2) (CRISPRi)	This work
ss595	TGAAGCTAATTCGATCATGCATGAGCTCACTAGTGGATCCCTTGTCATCGTCATCCTTGTAATCG	for construction of pSAST315	This work
ss597	ATCATGATATCGATTACAAGGATGACGATGACAAGTCTTCTGAAACCGGTCCGGTTGCGG	for construction of pSAST356 (pCB-CBEv1)	This work
ss598	TTGAAGCTAATTCGATCATGCATGAGCTCACTAGTTTAAGAACCACCAGAGAGCATCTTAATC	for construction of pSAST356 (pCB-CBEv1)	This work
ss608	CGTTTGAATTAATAATCGAATTCCTGCAGCCCGGGGTTGCGCTCACTGCCCGCTTTCC	for construction of pSAST315	This work
ss615	TAGTGTTTCCAAGAATTAGCACATT	for construction of pSAST316; cbu0021/cig2 (sgRNA; Q45*) (CBE)	This work
ss616	AAACAATGTGCTAATTCTTGGAAAC	for construction of pSAST316; cbu0021/cig2 (sgRNA; Q45*) (CBE)	This work
ss619	TAGTGGCCGACCAAACCTGGGAATA	for construction of pSAST318; cbu1648/dotA (sgRNA; Q151*) (CBE)	This work
ss620	AAACTATTCCCAGGTTTGGTCGGCC	for construction of pSAST318; cbu1648/dotA (sgRNA; Q151*) (CBE)	This work
ss642	TTTCACTTCTGAGTTCGGCATGGG	for CBE plasmid presence/absence PCRs; pSAST356 (pCB-CBEv1), pSAST360 (pCB-CBEv1(alt)), or pSAST372 (pCB-CBEv2); approx. 540 bp if plasmid present	This work
ss667	TAGTGGTCAAATCTATTTTCTTCAA	for construction of pSAST344; cbu0077/mceA (sgRNA-1) (CRISPRi)	This work
ss668	AAACTTGAAGAAAATAGATTTGACC	for construction of pSAST344; cbu0077/mceA (sgRNA-1) (CRISPRi)	This work
ss669	TAGTGTCCTTATAATCTTAATAATG	for construction of pSAST345; cbu0077/mceA (sgRNA-2) (CRISPRi)	This work
ss670	AAACCATTATTAAGATTATAAGGAC	for construction of pSAST345; cbu0077/mceA (sgRNA-2) (CRISPRi)	This work
ss673	CTTTGCTTCCAGATGTATGCTCTTCTGCTCGGTCTAGATTCTCTCGAGACCGGCGCGCC	for construction of pSAST350	This work
ss674	CCCGGATCTGCGATGATAAGCTGTCAAACAGGGGCGCGCCGGTCTCGAGAGAATCTAGA	for construction of pSAST350	This work
ss687	CTACCGAAACTGGCTCTCTTAG	for qRT-PCRs; cbu1751/cig57	This work
ss688	CTAATGCGCGGCAAGTAATG	for qRT-PCRs; cbu1751/cig57	This work
ss691	GCTCCTCGGTGGCTAATAAA	for qRT-PCRs; cbu2013/emcB	This work
ss692	TTGGCAGTGTATCAGGGTATTC	for qRT-PCRs; cbu2013/emcB	This work
ss693	ATATCGACGGCAACGATGAG	for qRT-PCRs; cbu0077/mceA	This work
ss694	AGCGGCGTAACTTCCATAAA	for qRT-PCRs; cbu0077/mceA	This work
ss695	AACAGTACTGCGATGAGTGGCAG	for construction of pSAST360 (pCB-CBEv1(alt))	This work
ss696	TTTTGATACGTTTTTCCGTCACCGTC	for construction of pSAST360 (pCB-CBEv1(alt))	This work
ss697	CAATCTTTGACGGTGACGGAAAAACGTATCAAAACGTACAGCAGTTCATCGATGAAGGC	for construction of pSAST360 (pCB-CBEv1(alt))	This work
ss698	GTTCGCTGCGAGTCTTGCCACGCCGAGCACCTGGTTTATTTGTTAACTGTTAATTGTCC	for construction of pSAST360 (pCB-CBEv1(alt))	This work
ss736	CGGGCAGTGAGCGCAACCCCGGGCTGCAGGAATTCCTCGAGCTCAAGCTTCGAATTCTG	SLIC primer for moving sgRNA-encoding region from pSAST314 (pHelper-CBE-sgRNA) helper plasmid derivatives to pSAST356 (pCB-CBEv1), pSAST360 (pCB-CBEv1(alt)), or pSAST372 (pCB-CBEv2); at XhoI/NotI sites (sgRNA construct transcribed in same direction as lacIq)	This work
ss737	AACTGCCAGGATCCCGATGTACACTAGAGCTCGTTGCGGCCGCGATCCCCCGGGCTGC	SLIC primer for moving sgRNA-encoding region from pSAST314 (pHelper-CBE-sgRNA) helper plasmid derivatives to pSAST356 (pCB-CBEv1), pSAST360 (pCB-CBEv1(alt)), or pSAST372 (pCB-CBEv2); at XhoI/NotI sites (sgRNA construct transcribed in same direction as lacIq)	This work
ss738	ATTAGCTTCAAAAGCGCTCTGAAGTTCCTATACTTGAATTCTAAAGATCTTTGACAGC	SLIC primer for moving sgRNA-encoding region from pSAST314 (pHelper-CBE-sgRNA) helper plasmid derivatives to pSAST356 (pCB-CBEv1) or pSAST360 (pCB-CBEv1(alt)); at XbaI site (sgRNA construct transcribed in same direction as 3xF-rAPOBEC1-Cas9n(HF)-UGI (HF-BE3))	This work
ss739	TGCTTCCAGATGTATGCTCTTCTGCTCGGTCTAGAATCCCCCGGGCTGCAGGAATTC	SLIC primer for moving sgRNA-encoding region from pSAST314 (pHelper-CBE-sgRNA) helper plasmid derivatives to pSAST356 (pCB-CBEv1) or pSAST360 (pCB-CBEv1(alt)); at XbaI site (sgRNA construct transcribed in same direction as 3xF-rAPOBEC1-Cas9n(HF)-UGI (HF-BE3))	This work
ss740	TCGATGGTGTCAACGTAAATGCCGCTTCGCCTTCGCGCGCGAATTGCAAGCTGATCCGG	for construction of pSAST372 (pCB-CBEv2)	This work
ss741	GTGGGGTCGCCTGTGCTAGGGCCCTTCTCAGAGGTCTTGTCATCGTCATCCTTGTAATC	for construction of pSAST372 (pCB-CBEv2)	This work
ss742	ACCTCTGAGAAGGGCCCTAGCACAG	for construction of pSAST372 (pCB-CBEv2)	This work
ss743	TTGAAGCTAATTCGATCATGCATGAGCTCACTAGTTTAACCAGAGAGCATTTTGATTTTGTTTTCCCCA	for construction of pSAST372 (pCB-CBEv2)	This work
ss752	TAGTGAACCGCTCAACTCACTTTGG	for construction of pSAST365; cbu1751/cig57 (sgRNA; Q245*) (CBE)	This work
ss753	AAACCCAAAGTGAGTTGAGCGGTTC	for construction of pSAST365; cbu1751/cig57 (sgRNA; Q245*) (CBE)	This work
ss767	GTGGCAGGGCGGGGCGTAAAAGCTTGCATGCCTCATTACTTAGTGAAAGAAGCAATGG	for construction of pSAST395	This work
ss768	GTGGCAGGGCGGGGCGTAAAAGCTTGCATGCCTCATTAAGGCCTTGCGGGTCGGGTC	for construction of pSAST396 and pSAST410	This work
ss773	ATAATGACATTAATCCTTCATGAAGGAGGCTGCAGATGAAAAAATTAGTGTCATCGCTG	for construction of pSAST400	This work
ss774	GTGGCAGGGCGGGGCGTAAAAGCTTGCATGCCTCATTATTTTTTAGAAGGACCCAAGTG	for construction of pSAST400	This work
ss789	TCTCCTTTTGTTTAACTTTAAGAAGGAGATATACCATGGGTAGAGTTTTTTCGTACATTC	for construction of pSAST410	This work
ss790	TTTGAGCCCATTGCTTCTTTCACTAAGTAATGAGTCTCCTTTTGTTTAACTTTAAGAAGG	for construction of pSAST410	This work
H-206	GCAAGAATGTGAATAAAGG	for CBE plasmid presence/absence PCRs; pSAST356 (pCB-CBEv1), pSAST360 (pCB-CBEv1(alt)), or pSAST372 (pCB-CBEv2); approx. 540 bp if plasmid present	This work
rrs_fwd	CCATGAAGTTGGAATCGCTAG	for qRT-PCRs; cbu16S/rrs	(16)
rrs_rev	ACTCCCATGGTGTGACGG	for qRT-PCRs; cbu16S/rrs	(16)
ss607 (gBlock)	GTATAATACTAGTGGGTCTTCGAGTGAAGACCTGTTTTAGAGCTAGAAATAGCAAGTTAAAATAAGGCTAGTCCGTTATCAACTTGAAAAAGTGGCACCGAGTCGGTGCTTTTTTTATATCGAATTCCTGCAGCCCGGGGGATCGCGGCCGCGGTACC	for construction of pSAST314 (pHelper-CBE-sgRNA)	This work
References
(1)	Williams JC, Peacock MG, McCaul TF. 1981. Immunological and biological characterization of Coxiella burnetii, phases I and II, separated from host components. Infect Immun 32:840-851.
(2)	Newton HJ, Kohler LJ, McDonough JA, Temoche-Diaz M, Crabill E, Hartland EL, Roy CR. 2014. A screen of Coxiella burnetii mutants reveals important roles for Dot/Icm effectors and host autophagy in vacuole biogenesis. PLoS Pathog 10:e1004286.
(3)	Steiner S, Meir A, Roy CR. 2021. Coxiella burnetii encodes an LvgA-related protein important for intracellular replication. Cell Microbiol ﻿23:e13331.
(4)	Woodcock DM, Crowther PJ, Doherty J, Jefferson S, DeCruz E, Noyer-Weidner N, Smith SS, Michael MZ, Graham MW. 1989. Quantitative evaluation of Escherichia coli host strains for tolerance to cytosine methylation in plasmid and phage recombinants. Nucleic Acids Res 17:3469-3478.
(5)	Kolter R, Inuzuka M, Helinski DR. 1978. Trans-complementation-dependent replication of a low molecular weight origin fragment from plasmid R6K. Cell 15:1199-1208.
(6)	Beare PA. 2012. Genetic manipulation of Coxiella burnetii., p. 249-271. In Toman, R, Heinzen, R, Samuel, J, Mege, JL (eds.), Coxiella burnetii: Recent advances and new perspectives in research of the Q fever bacterium. Adv Exp Med Biol, vol 984. Springer, Dordrecht.
(7)	﻿Stead CM, Omsland A, Beare PA, Sandoz KM, Heinzen RA. 2013. ﻿Sec-mediated secretion by Coxiella burnetii. BMC Microbiol ﻿13:222.
(8)	Beare PA, Jeffrey BM, Long CM, Martens CM, Heinzen RA. 2018. Genetic mechanisms of Coxiella burnetii lipopolysaccharide phase variation. PLoS Pathog 14:e1006922.
(9)	Kohler LJ, Reed SCO, Sarraf SA, Arteaga DD, Newton HJ, Roy CR. 2016. ﻿Effector protein Cig2 decreases host tolerance of infection by directing constitutive fusion of autophagosomes with the Coxiella-containing vacuole. mBio 7:e01127-16.
(10)	Beare PA, Larson CL, Gilk SD, Heinzen RA. 2012. ﻿Two systems for targeted gene deletion in Coxiella burnetii. Appl Environ Microbiol 78:﻿4580-4589.
(11)	Bardill JP, Miller JL, Vogel JP. 2005. IcmS‐dependent translocation of SdeA into macrophages by the Legionella pneumophila type IV secretion system. Mol Microbiol 56:90-103.
(12)	﻿Guzmán-Herrador DL, Steiner S, Alperi A, González-Prieto C, Roy CR, Llosa M. 2017. ﻿DNA delivery and genomic integration into mammalian target cells through type IV A and B secretion systems of human pathogens. Front Microbiol 8:1503.
(13)	Irnov I, Wang Z, Jannetty ND, Bustamante JA, Rhee KY, Jacobs-Wagner C. 2017. ﻿Crosstalk between the tricarboxylic acid cycle and peptidoglycan synthesis in Caulobacter crescentus through the homeostatic control of α-ketoglutarate. PLoS Genet 13:e1006978.
(14)	Rees HA, Komor AC, Yeh W-H, Caetano-Lopes J, Warman M, Edge ASB, Liu DR. 2017. ﻿Improving the DNA specificity and applicability of base editing through protein engineering and protein delivery. ﻿Nat Commun 8:15790.
(15)	Yu Y, Leete TC, Born DA, Young L, Barrera LA, Lee S-J, Rees HA, Ciaramella G, Gaudelli NM. 2020. ﻿Cytosine base editors with minimized unguided DNA and RNA off-target events and high on-target activity. Nat Commun ﻿11:2052.
(16)	﻿Coleman SA, Fischer ER, Howe D, Mead DJ, Heinzen RA. 2004. ﻿Temporal analysis of Coxiella burnetii morphological differentiation. J Bacteriol 186:﻿7344-7352.
>>>
